# Supplementary material for: Adolescent THC Treatment Does Not Potentiate the Behavioral Effects in Adulthood of Maternal Immune Activation
Source: Cells. 2021 Dec 11;10(12):3503. doi: 10.3390/cells10123503 (PMC8700174; doi:10.3390/cells10123503)
Supplement: Supplementary file 1 [file cells-10-03503-s001.zip]

Archive with 1 entries (1 files):
- cells-1488396-supplementary.pdf
